# Supplementary material for: Lipid Nanoparticle-Mediated RNAi Against GIPC1 Overcomes Chemoresistance in Pancreatic Ductal Adenocarcinoma
Source: Pharmaceutics. 2025 Oct 15;17(10):1334. doi: 10.3390/pharmaceutics17101334 (PMC12567285; doi:10.3390/pharmaceutics17101334)
Supplement: Supplementary file 1 [file pharmaceutics-17-01334-s001.zip]

Archive with 1 entries (1 files):
- pharmaceutics-3868224-supplementary.docx
